# Supplementary material for: Data supporting Arf6 regulation of Schwann cell differentiation and myelination
Source: Data Brief. 2015 Oct 3;5:388–95. doi: 10.1016/j.dib.2015.09.025 (PMC4773367; doi:10.1016/j.dib.2015.09.025)
Supplement: Supplementary file 1 — Supplementary material [file mmc1.zip]

Archive with 9 entries (9 files):
- coi_disclosure1.pdf
- coi_disclosure2.pdf
- coi_disclosure3.pdf
- coi_disclosure4.pdf
- coi_disclosure5.pdf
- coi_disclosure6.pdf
- coi_disclosure7.pdf
- coi_disclosure8.pdf
- coi_disclosure9.pdf
